# Supplementary material for: Multi-Organ Toxicity of Combined PFOS/PS Exposure and Its Application in Network Toxicology
Source: Biology (Basel). 2025 Nov 30;14(12):1714. doi: 10.3390/biology14121714 (PMC12730987; doi:10.3390/biology14121714)
Supplement: Supplementary file 1 [file biology-14-01714-s001.zip]

Archive with 1 entries (1 files):
- biology-3979019-supplementary.pdf
